# Supplementary material for: Cardiac Biomarkers in a Brazilian Indigenous Population Exposed to Arboviruses: A Cross-Sectional Study
Source: Viruses. 2024 Dec 10;16(12):1902. doi: 10.3390/v16121902 (PMC11680384; doi:10.3390/v16121902)
Supplement: Supplementary file 1 [file viruses-16-01902-s001.zip]

Archive with 1 entries (1 files):
- viruses-3265505-supplementary.pdf
